# Supplementary material for: Increasing salinity stress decreases the thermal tolerance of amphibian tadpoles in coastal areas of Taiwan
Source: Sci Rep. 2022 May 30;12:9014. doi: 10.1038/s41598-022-12837-7 (PMC9151724; doi:10.1038/s41598-022-12837-7)
Supplement: Supplementary file 1 — Supplementary Tables. [file 41598_2022_12837_MOESM1_ESM.xlsx]

## Sheet: Survival
Species	status	treatment	day
Fejervarya limnocharis	1	4	7
Fejervarya limnocharis	1	4	7
Fejervarya limnocharis	1	4	7
Fejervarya limnocharis	1	4	7
Fejervarya limnocharis	1	4	7
Fejervarya limnocharis	1	4	7
Fejervarya limnocharis	1	4	7
Fejervarya limnocharis	1	4	7
Fejervarya limnocharis	1	4	7
Fejervarya limnocharis	1	4	7
Fejervarya limnocharis	1	4	7
Fejervarya limnocharis	1	4	7
Fejervarya limnocharis	1	8	7
Fejervarya limnocharis	1	8	7
Fejervarya limnocharis	1	8	7
Fejervarya limnocharis	1	8	7
Fejervarya limnocharis	1	8	7
Fejervarya limnocharis	1	8	7
Fejervarya limnocharis	1	8	7
Fejervarya limnocharis	1	8	7
Fejervarya limnocharis	0	8	4
Fejervarya limnocharis	0	8	4
Fejervarya limnocharis	0	8	6
Fejervarya limnocharis	0	8	6
Fejervarya limnocharis	0	8	2
Fejervarya limnocharis	0	8	6
Fejervarya limnocharis	1	0	7
Fejervarya limnocharis	1	0	7
Fejervarya limnocharis	1	0	7
Fejervarya limnocharis	1	0	7
Fejervarya limnocharis	1	0	7
Fejervarya limnocharis	1	0	7
Fejervarya limnocharis	1	0	7
Fejervarya limnocharis	1	0	7
Fejervarya limnocharis	1	0	7
Fejervarya limnocharis	1	0	7
Fejervarya limnocharis	1	0	7
Fejervarya limnocharis	1	0	7
Duttaphrynus melanostictus	1	0	7
Duttaphrynus melanostictus	1	0	7
Duttaphrynus melanostictus	1	0	7
Duttaphrynus melanostictus	1	0	7
Duttaphrynus melanostictus	1	0	7
Duttaphrynus melanostictus	1	0	7
Duttaphrynus melanostictus	1	0	7
Duttaphrynus melanostictus	1	0	7
Duttaphrynus melanostictus	1	0	7
Duttaphrynus melanostictus	1	0	7
Duttaphrynus melanostictus	1	0	7
Duttaphrynus melanostictus	1	0	7
Duttaphrynus melanostictus	1	0	7
Duttaphrynus melanostictus	1	0	7
Duttaphrynus melanostictus	1	0	7
Duttaphrynus melanostictus	1	4	7
Duttaphrynus melanostictus	1	4	7
Duttaphrynus melanostictus	1	4	7
Duttaphrynus melanostictus	1	4	7
Duttaphrynus melanostictus	1	4	7
Duttaphrynus melanostictus	1	4	7
Duttaphrynus melanostictus	1	4	7
Duttaphrynus melanostictus	1	4	7
Duttaphrynus melanostictus	1	4	7
Duttaphrynus melanostictus	1	4	7
Duttaphrynus melanostictus	1	4	7
Duttaphrynus melanostictus	1	4	7
Duttaphrynus melanostictus	1	4	7
Duttaphrynus melanostictus	1	4	7
Duttaphrynus melanostictus	1	8	7
Duttaphrynus melanostictus	1	8	7
Duttaphrynus melanostictus	1	8	7
Duttaphrynus melanostictus	1	8	7
Duttaphrynus melanostictus	1	8	7
Duttaphrynus melanostictus	1	8	7
Duttaphrynus melanostictus	1	8	6
Duttaphrynus melanostictus	0	8	6
Duttaphrynus melanostictus	0	8	6
Duttaphrynus melanostictus	0	8	6
Duttaphrynus melanostictus	0	8	6
Duttaphrynus melanostictus	0	8	5
Duttaphrynus melanostictus	0	8	5
Duttaphrynus melanostictus	0	8	5
Duttaphrynus melanostictus	0	8	4
Microhyla fissipes	1	0	7
Microhyla fissipes	1	0	7
Microhyla fissipes	1	0	7
Microhyla fissipes	1	0	7
Microhyla fissipes	1	0	7
Microhyla fissipes	1	0	7
Microhyla fissipes	1	0	7
Microhyla fissipes	1	0	7
Microhyla fissipes	1	0	7
Microhyla fissipes	1	0	7
Microhyla fissipes	1	3	7
Microhyla fissipes	1	3	7
Microhyla fissipes	1	3	7
Microhyla fissipes	1	3	7
Microhyla fissipes	1	3	7
Microhyla fissipes	1	3	7
Microhyla fissipes	1	3	7
Microhyla fissipes	1	3	7
Microhyla fissipes	1	3	7
Microhyla fissipes	1	3	7
Microhyla fissipes	1	5	7
Microhyla fissipes	1	5	7
Microhyla fissipes	1	5	7
Microhyla fissipes	1	5	7
Microhyla fissipes	1	5	7
Microhyla fissipes	1	5	7
Microhyla fissipes	1	5	7
Microhyla fissipes	0	5	3
Microhyla fissipes	0	5	2
Microhyla fissipes	0	5	2
Microhyla fissipes	0	5	2

## Sheet: Develop, CTmax
Species	Treatment-salinity	CTmax	Developmental stage-1	Developmental stage-2	delta stage
Fejervarya limnocharis	0	41.6	29	31	2
Fejervarya limnocharis	0	41.5	29	31	2
Fejervarya limnocharis	0	41.7	29	31	2
Fejervarya limnocharis	0	41.4	29	31	2
Fejervarya limnocharis	0	41.5	28	31	3
Fejervarya limnocharis	0	41.4	28	30	2
Fejervarya limnocharis	0	41.2	29	31	2
Fejervarya limnocharis	0	41.4	28	30	2
Fejervarya limnocharis	0	41.4	29	31	2
Fejervarya limnocharis	0	41.6	28	30	2
Fejervarya limnocharis	0	41.8	28	30	2
Fejervarya limnocharis	0	41.7	29	31	2
Fejervarya limnocharis	4	40.8	29	30	1
Fejervarya limnocharis	4	40.9	29	30	1
Fejervarya limnocharis	4	40.5	29	30	1
Fejervarya limnocharis	4	40.8	28	30	2
Fejervarya limnocharis	4	40.6	28	30	2
Fejervarya limnocharis	4	41.1	29	30	1
Fejervarya limnocharis	4	40.7	27	28	1
Fejervarya limnocharis	4	41	28	29	1
Fejervarya limnocharis	4	40.7	29	31	2
Fejervarya limnocharis	4	41.4	29	31	2
Fejervarya limnocharis	4	41	28	30	2
Fejervarya limnocharis	4	40.9	29	31	2
Fejervarya limnocharis	8	37.5	28	28	0
Fejervarya limnocharis	8	35.6	29	29	0
Fejervarya limnocharis	8	34.7	28	28	0
Fejervarya limnocharis	8	34.8	27	27	0
Fejervarya limnocharis	8	34.7	29	29	0
Fejervarya limnocharis	8	34.1	26	26	0
Fejervarya limnocharis	8	36.5	29	29	0
Fejervarya limnocharis	8	37.2	29	29	0
Duttaphrynus melanostictus	0	41.9	26	31	5
Duttaphrynus melanostictus	0	41.7	27	32	5
Duttaphrynus melanostictus	0	42.4	27	32	5
Duttaphrynus melanostictus	0	41.9	27	30	3
Duttaphrynus melanostictus	0	41.6	26	32	6
Duttaphrynus melanostictus	0	41.1	29	33	4
Duttaphrynus melanostictus	0	41.9	27	30	3
Duttaphrynus melanostictus	0	41.6	28	32	4
Duttaphrynus melanostictus	0	42	28	34	6
Duttaphrynus melanostictus	0	42.1	27	32	5
Duttaphrynus melanostictus	0	42.4	27	32	5
Duttaphrynus melanostictus	0	41.7	27	32	5
Duttaphrynus melanostictus	4	41.4	27	31	4
Duttaphrynus melanostictus	4	41.5	27	31	4
Duttaphrynus melanostictus	4	41.7	27	31	4
Duttaphrynus melanostictus	4	41.2	27	31	4
Duttaphrynus melanostictus	4	41.4	28	34	6
Duttaphrynus melanostictus	4	40.8	30	37	7
Duttaphrynus melanostictus	4	41.1	30	37	7
Duttaphrynus melanostictus	4	41.5	26	34	8
Duttaphrynus melanostictus	4	41.6	28	33	5
Duttaphrynus melanostictus	4	41.8	27	31	4
Duttaphrynus melanostictus	4	41.5	27	34	7
Duttaphrynus melanostictus	4	41.9	27	31	4
Duttaphrynus melanostictus	8	40.4	27	28	1
Duttaphrynus melanostictus	8	39.4	27	28	1
Duttaphrynus melanostictus	8	39.1	27	26	-1
Duttaphrynus melanostictus	8	39.2	28	28	0
Duttaphrynus melanostictus	8	35.8	28	28	0
Duttaphrynus melanostictus	8	36.5	30	30	0
Duttaphrynus melanostictus	8	36.3	27	27	0
Microhyla fissipes	0	41.4	28	32	4
Microhyla fissipes	0	41.7	28	31	3
Microhyla fissipes	0	41.3	28	31	3
Microhyla fissipes	0	40	29	32	3
Microhyla fissipes	0	41.4	28	31	3
Microhyla fissipes	0	40.2	28	32	4
Microhyla fissipes	0	41.4	28	32	4
Microhyla fissipes	0	41	28	31	3
Microhyla fissipes	0	40.9	28	31	3
Microhyla fissipes	0	41.3	28	31	3
Microhyla fissipes	3	39.8	29	31	2
Microhyla fissipes	3	41	27	29	2
Microhyla fissipes	3	40.5	28	30	2
Microhyla fissipes	3	39.2	28	31	3
Microhyla fissipes	3	40.5	28	31	3
Microhyla fissipes	3	40.8	27	30	3
Microhyla fissipes	3	40.7	28	32	4
Microhyla fissipes	3	41.5	29	34	5
Microhyla fissipes	3	41.8	28	34	6
Microhyla fissipes	3	41.8	29	35	6
Microhyla fissipes	5	40	28	31	3
Microhyla fissipes	5	41.3	29	31	2
Microhyla fissipes	5	41	28	32	4
Microhyla fissipes	5	41	29	30	1
Microhyla fissipes	5	35.3	29	30	1
Microhyla fissipes	5	40.5	28	29	1
Microhyla fissipes	5	40.4	31	35	4
